# Supplementary material for: Interstitial pneumonia pattern on day 7 chest radiograph predicts bronchopulmonary dysplasia in preterm infants
Source: BMC Pediatr. 2017 May 15;17:125. doi: 10.1186/s12887-017-0881-1 (PMC5433188; doi:10.1186/s12887-017-0881-1)
Supplement: Supplementary file 2 — Raw data. (XLSX 45 kb) [file 12887_2017_881_MOESM2_ESM.xlsx]

## Sheet: Sheet1
#	GA	BwtG	Delivery mode	multiple gestation	AS1	AS5	antenatal steroid	PROM	PE	Histologic chrioamnionitisCAM	SGA	RDS	BPD or death	duration of MV	d7xc (R1)	d7xc(R2)	NEC>Gr 2a	IVH>Gr2	PVL	PDA	ROP > laser Op.	earlysepsis	latesepsis
1	202	1050	C	0	1	5	1	1	0	0	0	1	0	3	0	0	0	0	0	1	1	0	0
2	198	1060	C	1	7	9	1	1	0	1	0	1	1	4	0	0	0	0	0	1	0	0	0
3	198	1065	C	1	5	7	1	1	0	0	0	1	1	2	0	0	0	0	0	1	0	0	0
4	196	1145	C	0	6	8	1	1	0	1	0	0	0	1	0	0	0	0	0	1	0	0	0
5	210	600	C	0	4	6	1	0	1	0	1	0	1	10	1	1	0	0	0	1	0	0	0
6	178	610	C	0	1	5	1	0	1	0	0	1	1	63	0	0	0	0	0	1	0	0	0
7	204	1340	V	0	4	6	1	1	0	1	0	0	0	0	0	0	0	0	0	1	0	0	1
8	216	1220	C	0	3	5	1	0	1	0	0	0	0	0	0	0	0	0	1	0	0	0	0
9	181	725	C	0	3	6	1	0	1	0	0	1	1	23	0	0	0	0	0	1	0	0	0
10	169	730	C	0	1	6	1	1	0	0	0	1	0	23	0	0	0	1	0	1	1	0	1
11	188	1260	V	0	5	7	1	1	0	1	0	0	1	164	1	1	0	0	0	1	0	0	1
12	197	1125	C	0	5	7	1	0	0	0	0	1	1	4	0	0	0	0	0	1	0	0	0
13	213	1400	C	0	1	2	1	0	0	0	0	1	0	3	0	0	0	0	0	1	0	0	0
14	211	1470	V	0	5	6	1	1	0	1	0	0	0	0	0	0	0	1	0	0	0	0	0
15	220	1380	V	1	5	6	1	1	0	0	0	0	0	0	0	0	0	0	0	0	0	0	0
16	191	950	C	0	5	7	1	0	1	1	0	1	0	29	0	0	0	0	0	1	0	0	0
17	204	1455	C	0	6	8	1	1	0	1	0	0	0	0	0	0	0	0	0	0	0	0	0
18	212	1480	C	1	4	6	1	0	0	1	0	0	0	2	0	0	0	0	0	0	0	0	0
19	172	605	C	0	1	2	0	0	1	1	0	1	1	16	0	0	0	0	0	1	0	0	0
20	216	960	C	1	4	5	1	0	1	0	1	0	0	2	0	0	0	1	1	1	0	0	0
21	216	1025	C	1	6	8	1	0	1	0	1	0	0	0	0	0	0	0	0	0	0	0	0
22	216	1190	C	1	6	8	1	0	1	0	1	0	0	0	0	0	0	0	0	1	0	0	0
23	202	1395	C	0	2	7	0	0	0	1	0	0	0	2	0	0	0	0	0	0	0	0	0
24	200	995	C	0	5	7	1	0	1	1	0	1	0	6	0	0	0	0	0	1	0	0	0
25	220	1190	C	1	6	8	1	0	0	0	1	1	0	2	0	0	0	0	0	1	0	0	0
26	207	1475	V	0	7	8	1	1	0	1	0	0	0	0	0	0	0	0	0	0	0	0	0
27	212	1345	C	0	2	6	1	1	0	1	0	0	0	0	0	0	0	0	0	0	0	0	0
28	176	640	C	1	3	6	1	1	0	1	0	1	1	50	1	1	0	1	0	1	1	0	0
29	217	1345	V	1	6	8	1	1	0	0	0	0	0	0	0	0	0	0	0	1	0	0	0
30	217	1410	V	1	5	7	1	1	0	0	0	0	0	0	0	0	0	1	0	0	0	0	0
31	200	1135	C	0	5	7	1	0	0	1	0	1	0	2	0	0	0	0	0	1	0	0	0
32	189	785	C	0	1	6	1	1	0	1	1	1	0	1	0	0	0	0	0	1	0	0	0
33	207	1305	C	0	1	6	1	1	0	1	0	0	1	10	0	0	0	0	0	0	0	0	0
34	188	895	C	0	3	6	0	0	0	0	0	1	1	36	0	0	0	0	0	1	1	0	1
35	196	595	C	0	4	6	1	1	1	0	1	0	1	5	0	0	0	0	0	1	0	0	0
36	194	995	C	0	1	6	1	0	0	0	0	1	0	2	0	0	1	0	0	1	0	0	0
37	198	1230	V	0	6	7	1	1	0	1	0	1	0	17	0	0	0	0	0	1	0	0	0
38	211	1460	C	0	6	7	0	0	0	0	0	0	0	0	0	0	0	0	0	0	0	0	0
39	213	1215	C	0	7	8	1	0	0	0	0	0	0	0	0	0	0	0	0	0	0	0	0
40	201	1040	V	0	7	8	1	1	0	1	0	0	1	0	0	0	0	0	0	0	0	0	0
41	218	1250	C	0	6	7	1	0	1	0	0	1	0	2	0	0	0	0	0	1	0	0	0
42	190	600	C	0	2	6	1	0	1	0	1	1	1	79	0	0	1	0	0	1	0	0	1
43	209	1275	C	1	6	7	1	1	0	1	0	0	0	2	0	0	0	0	0	0	0	0	0
44	206	905	C	0	7	8	1	0	1	0	0	1	0	1	0	0	0	0	0	1	0	0	0
45	185	760	C	1	5	7	1	1	0	0	0	1	1	29	0	0	0	0	0	1	0	0	0
46	185	830	C	1	4	6	1	1	0	1	0	1	0	3	0	0	0	0	0	1	0	0	0
47	202	890	V	1	6	8	1	1	1	1	1	1	1	29	0	0	0	0	0	1	0	0	1
48	202	1280	V	1	4	6	1	1	1	1	0	1	0	8	0	0	0	0	0	1	0	0	0
49	208	1265	V	0	2	5	1	1	0	0	0	1	1	7	0	0	0	0	0	1	0	0	0
50	181	925	V	0	7	7	1	1	0	1	0	0	1	75	1	1	0	0	0	1	1	0	0
51	199	1105	V	0	6	7	1	1	0	1	0	0	0	0	0	0	0	1	0	1	0	0	0
52	205	1250	C	0	4	8	0	0	0	0	0	0	0	0	0	0	0	0	0	1	0	0	0
53	221	1175	C	0	3	7	1	0	1	1	0	0	0	0	0	0	0	0	0	0	0	0	0
54	212	1450	C	0	2	7	1	1	0	1	0	0	0	1	0	0	0	0	1	0	0	0	0
55	216	1495	V	0	8	9	1	1	0	1	0	1	0	1	0	0	0	0	0	0	0	0	0
56	217	1395	C	0	6	8	1	0	1	0	0	1	0	5	0	0	0	0	0	1	0	0	0
57	213	1380	V	0	8	9	1	1	0	1	1	0	0	0	0	0	0	0	0	0	0	0	0
58	205	705	C	0	5	7	1	0	0	0	1	1	1	4	0	0	1	0	0	1	0	0	0
59	212	1295	C	1	7	8	1	1	0	1	0	0	0	0	0	0	0	0	0	0	0	0	0
60	212	1315	C	1	7	8	1	1	0	0	0	1	0	1	0	0	0	0	0	0	0	0	0
61	209	1180	C	0	2	7	1	1	0	1	0	1	0	1	0	0	0	0	0	1	0	0	0
62	186	980	V	0	2	5	1	0	0	1	0	1	1	17	0	0	0	0	0	1	0	0	0
63	222	1080	C	0	2	7	1	0	1	0	1	0	0	0	0	0	0	1	1	1	0	0	0
64	183	850	C	0	2	5	1	0	0	0	0	1	1	6	0	0	0	1	0	1	0	0	0
65	183	730	C	1	7	8	0	1	0	1	0	1	1	1	1	1	0	0	0	1	1	0	0
66	183	760	C	1	7	8	0	1	0	1	0	1	0	1	1	1	0	0	0	1	1	0	0
67	182	930	V	0	3	6	1	1	0	1	0	1	1	365	1	1	0	1	0	1	0	0	1
68	172	570	C	1	2	6	1	1	0	0	0	1	1	8	0	0	0	1	0	1	0	0	0
69	172	620	C	1	1	6	1	1	0	1	0	1	1	68	0	0	0	1	0	1	1	0	1
70	201	1245	C	0	4	7	1	1	0	1	0	1	0	2	0	0	0	0	0	0	0	0	0
71	195	990	C	0	5	6	1	0	1	0	0	1	0	2	0	0	0	0	0	1	1	0	0
72	173	780	V	0	1	6	1	1	0	1	0	1	1	41	1	1	0	1	0	1	1	0	1
73	188	885	C	1	5	6	1	1	0	0	0	1	0	2	0	0	0	0	0	1	1	0	0
74	188	1085	C	1	3	5	1	1	0	1	0	1	0	2	0	0	0	0	0	1	0	0	0
75	220	1320	C	0	6	7	1	0	1	0	0	1	0	2	0	0	0	0	0	1	0	0	0
76	205	825	C	1	7	7	1	0	1	0	0	1	1	5	0	0	0	0	0	1	0	0	0
77	205	1195	C	1	6	7	1	0	1	0	0	1	0	1	0	0	0	0	0	1	0	0	0
78	204	1285	V	0	5	7	1	1	0	1	0	0	0	0	0	0	0	1	0	0	0	0	0
79	194	860	C	0	6	7	1	1	0	1	0	1	1	2	0	0	0	1	0	0	0	0	0
80	212	1465	V	0	7	8	1	1	0	1	0	0	0	0	0	0	0	0	0	0	0	0	0
81	188	980	C	1	4	6	1	0	0	0	0	1	0	3	0	0	0	0	0	1	0	0	0
82	188	990	C	1	5	7	1	0	0	0	0	0	1	2	0	0	0	0	0	1	0	0	0
83	174	650	V	0	5	6	1	1	0	1	0	0	1	16	0	0	0	1	0	1	1	0	1
84	211	1440	C	0	6	7	1	1	0	0	0	0	0	0	0	0	0	0	0	0	0	0	0
85	212	1000	C	0	6	7	1	0	1	0	1	1	0	4	0	0	0	0	0	1	0	0	0
86	202	1200	C	0	6	8	1	0	1	0	0	1	0	3	0	0	0	0	0	1	0	0	0
87	203	1215	V	0	7	7	1	1	0	1	0	0	0	0	0	0	0	0	0	0	0	0	0
88	209	1405	C	0	7	8	1	1	0	0	0	0	0	0	0	0	0	0	0	1	0	0	0
89	208	1135	C	0	4	6	0	0	1	0	0	1	0	7	0	0	0	0	0	1	0	0	0
90	186	760	V	0	4	5	1	1	0	1	0	1	1	1	0	0	1	0	0	1	1	0	0
91	200	935	C	0	1	3	1	1	1	1	0	1	0	2	0	0	0	1	0	1	1	0	0
92	223	960	C	0	4	1	1	0	1	1	1	0	0	0	0	0	0	0	0	1	0	0	0
93	198	1230	V	0	7	8	1	0	0	1	0	1	1	26	0	0	0	0	0	1	0	0	0
94	222	1205	C	1	6	8	1	0	0	0	1	1	0	2	0	0	0	0	0	0	0	0	0
95	222	1475	C	1	7	8	1	0	0	0	0	0	0	0	0	0	0	0	0	0	0	0	0
96	173	750	C	0	2	4	1	0	0	0	0	1	1	38	1	1	1	0	0	1	1	0	1
97	211	1300	C	0	4	6	1	1	0	1	0	0	0	0	0	0	0	0	0	0	0	0	0
98	200	1010	C	0	2	6	1	0	1	0	0	0	0	0	0	0	0	0	0	0	0	0	0
99	168	470	C	0	4	5	1	0	1	0	1	1	1	117	1	1	0	0	0	1	1	0	1
100	172	550	C	0	1	4	1	0	0	0	1	1	1	48	0	0	1	0	0	1	1	0	1
101	205	1085	C	0	2	5	0	0	1	0	0	1	1	14	0	0	0	0	0	1	0	0	1
102	178	750	C	0	3	5	1	1	0	1	1	1	1	179	0	0	0	0	0	1	1	0	0
103	201	830	V	1	2	4	1	1	0	0	0	1	0	2	0	0	0	0	0	0	0	0	0
104	201	1350	V	1	3	5	1	0	0	0	0	1	0	2	0	0	0	0	1	1	0	0	0
105	213	1430	C	0	2	6	0	0	0	0	0	1	0	2	0	0	0	0	0	0	0	0	0
106	190	1285	V	0	5	7	1	0	0	1	0	0	1	0	0	0	0	0	0	0	1	0	0
107	193	845	C	0	1	2	1	0	1	0	0	1	1	25	0	0	0	0	0	1	1	0	0
108	219	1205	C	0	7	9	1	0	1	0	1	0	0	0	0	0	0	0	0	0	0	0	0
109	204	685	C	0	5	7	1	0	1	0	1	1	1	0	0	0	0	1	0	0	1	0	1
110	218	1310	V	0	8	9	1	0	0	1	0	0	1	3	0	0	0	0	0	1	0	1	0
111	194	1010	C	0	7	9	1	1	0	1	0	0	0	0	0	0	0	0	0	0	0	0	0
112	191	805	V	1	4	5	0	0	0	0	0	1	1	18	0	0	0	1	0	1	0	0	0
113	191	950	V	1	1	2	0	0	0	1	0	1	0	14	0	0	0	1	0	1	0	0	0
114	214	1165	C	0	8	9	1	0	1	0	1	0	0	4	0	0	0	0	0	1	0	0	0
115	214	1075	C	0	5	8	1	0	1	0	1	0	0	0	0	0	0	0	0	1	0	0	1
116	182	575	C	0	1	4	1	0	1	0	1	1	1	36	0	0	1	0	1	1	1	0	1
117	213	1025	C	0	1	6	1	0	1	0	1	1	0	2	0	0	0	0	0	0	0	0	0
118	216	1370	C	0	3	5	1	1	0	1	0	1	1	3	0	0	0	0	0	0	0	0	0
119	189	1150	C	0	1	6	1	0	0	1	0	1	0	2	0	0	0	1	0	1	0	0	1
120	195	880	C	0	3	5	1	0	1	1	0	1	0	6	0	0	0	0	0	1	0	0	0
121	216	820	C	0	4	6	1	0	1	0	1	0	1	0	0	0	0	0	0	1	0	0	0
122	216	1140	V	0	2	6	1	1	0	0	1	1	0	5	0	0	0	0	0	1	0	0	0
123	193	585	C	0	3	6	1	0	1	0	1	1	0	2	0	0	0	0	0	1	0	0	0
124	211	1365	C	0	5	8	1	0	0	1	0	1	0	2	0	0	0	0	0	0	0	0	0
125	183	735	V	1	3	4	1	1	0	0	0	1	1	8	0	0	0	1	0	1	0	0	0
126	212	1375	V	0	5	7	0	0	0	0	0	1	0	2	0	0	0	0	0	0	0	0	0
127	210	770	V	0	2	6	1	0	0	0	1	0	0	1	0	0	0	0	0	0	1	0	0
128	214	1185	C	0	3	5	1	1	0	1	1	0	0	2	0	0	0	0	0	0	0	0	0
129	218	1290	C	0	6	7	1	0	1	0	0	0	0	0	0	0	0	0	0	0	0	0	0
130	203	1275	C	0	6	7	1	1	0	1	0	0	0	0	0	0	0	0	0	0	0	0	0
131	201	1155	C	0	1	3	0	0	0	0	0	1	1	32	0	0	0	1	1	1	0	0	0
132	176	730	C	0	1	4	1	1	0	1	0	1	0	19	0	0	0	0	0	1	1	0	0
133	179	715	C	0	1	2	1	0	0	0	0	1	0	7	0	0	0	0	0	1	1	0	0
134	217	1045	C	1	3	5	1	0	0	0	1	1	1	8	0	0	0	0	0	1	0	0	0
135	218	845	C	1	2	6	1	0	0	0	1	0	1	3	0	0	0	0	0	0	0	0	0
136	218	1265	C	1	5	5	1	0	0	0	0	1	0	3	0	0	0	0	0	0	0	0	0
137	202	990	C	0	5	8	1	0	1	0	1	1	0	3	0	0	0	0	0	1	0	0	0
138	202	1400	C	0	9	10	1	1	0	1	0	0	0	0	0	0	1	0	0	1	0	0	0
139	201	760	C	0	8	9	1	0	0	0	1	1	1	67	0	0	0	1	1	0	0	0	0
140	221	820	C	0	5	7	1	0	1	0	1	0	0	0	0	0	0	0	0	1	0	0	0
141	197	1015	V	0	9	10	1	0	0	1	0	0	1	0	0	0	0	0	0	0	0	0	0
142	173	630	V	1	5	7	1	0	0	1	0	1	1	45	0	0	0	0	0	1	1	0	1
143	173	660	V	1	3	6	1	1	0	1	0	1	1	75	1	1	0	1	0	1	1	0	0
144	218	1265	C	0	7	9	1	0	0	0	0	0	0	0	0	0	0	0	0	0	0	0	0
145	198	995	C	0	4	7	1	1	0	1	0	1	0	21	0	0	1	0	0	1	0	0	0
146	197	1290	C	0	7	9	1	1	0	1	0	0	0	0	0	0	0	1	0	1	0	0	0
147	178	660	V	1	6	7	1	1	0	0	0	1	1	32	0	0	0	0	0	1	1	0	0
148	210	1115	C	0	5	6	1	1	0	1	0	1	0	8	0	0	0	0	0	0	0	0	0
149	182	865	C	0	4	7	1	1	0	0	0	1	0	17	0	0	0	0	0	1	0	0	0
150	216	1350	C	0	4	6	1	0	1	0	0	1	0	4	0	0	0	0	0	1	0	0	0
151	188	1015	V	0	4	6	1	1	0	1	0	1	0	22	0	0	1	0	0	0	1	0	0
152	197	575	C	1	4	5	1	0	1	0	1	1	1	49	1	1	0	1	0	1	0	0	0
153	197	615	C	1	5	7	1	0	1	0	1	1	1	36	0	0	0	1	0	1	0	0	0
154	203	890	C	0	6	7	1	0	0	1	1	1	0	2	0	0	0	0	0	0	0	0	0
155	192	1065	V	0	5	6	1	0	0	0	0	1	0	8	0	0	0	0	0	1	0	0	0
156	168	680	V	0	2	4	1	1	0	1	0	1	1	30	0	0	1	1	0	1	1	0	1
157	169	530	C	0	4	6	1	1	0	1	0	1	1	27	1	1	0	1	0	1	1	0	0
158	198	1025	C	0	2	4	1	1	0	0	0	1	0	2	0	0	0	0	0	1	0	0	0
159	195	990	C	1	3	6	1	0	0	0	0	1	0	3	0	0	0	0	0	1	0	0	0
160	204	1245	V	0	5	7	1	1	0	1	0	0	0	0	0	0	0	0	0	0	1	0	0
161	215	1105	C	0	4	7	1	0	1	1	1	1	0	1	0	0	0	0	0	1	0	0	0
162	209	1345	C	0	1	4	0	0	1	1	0	1	0	2	0	0	0	0	0	1	0	0	0
163	187	1010	C	0	2	4	0	0	0	0	0	1	1	42	0	0	0	0	1	0	0	0	1
164	163	590	V	1	1	3	1	0	0	1	0	1	0	25	1	1	0	1	1	1	1	0	0
165	172	630	V	1	4	6	1	0	0	1	0	1	0	12	0	0	0	0	0	1	1	0	0
166	186	510	C	0	4	7	0	0	1	0	1	1	1	22	0	0	0	0	0	1	0	0	0
167	203	1180	V	0	5	7	1	1	0	1	0	0	0	0	0	0	0	1	0	0	0	0	0
168	189	1205	V	0	3	7	1	1	0	0	0	1	1	11	0	0	0	1	0	0	0	0	1
169	164	519	V	1	3	4	1	0	0	1	0	1	1	11	0	0	1	0	0	1	0	0	0
170	197	1265	V	0	6	7	1	1	0	1	0	0	0	0	0	0	0	0	0	0	0	0	0
171	214	1080	C	0	5	7	1	0	1	0	1	1	0	2	0	0	0	0	0	0	0	0	0
172	196	890	C	0	8	9	1	0	1	0	0	0	0	3	0	0	1	0	0	0	0	0	1
173	189	1210	C	0	5	7	1	0	0	1	0	0	1	12	0	0	0	0	0	0	0	0	0
174	211	1485	C	0	7	9	1	1	0	0	0	0	0	0	0	0	0	0	0	0	0	0	0
175	184	855	C	0	1	3	1	0	1	0	0	1	1	24	0	0	0	1	1	1	1	0	0
176	202	1360	V	0	4	7	1	1	0	1	0	0	0	0	0	0	0	0	0	0	0	0	0
177	197	995	V	0	5	7	1	1	0	1	0	1	1	0	0	0	0	0	0	0	0	0	0
178	199	790	C	1	7	7	1	1	0	0	1	0	0	3	0	0	0	0	0	0	0	0	0
179	191	1033	C	0	5	6	1	1	0	0	0	1	0	7	0	0	0	0	0	1	0	0	0
180	177	655	C	0	4	5	1	0	0	1	0	1	0	7	0	0	0	0	0	0	1	0	0
181	171	655	V	1	3	8	1	1	0	0	0	1	1	14	0	0	1	1	0	1	0	0	1
182	191	900	C	1	4	4	1	0	0	0	0	1	1	5	0	0	0	0	0	0	1	0	0
183	191	940	C	1	1	3	1	0	0	0	0	1	1	22	0	0	0	1	1	0	0	0	0
184	216	1485	C	1	6	8	1	1	0	0	0	1	0	4	0	0	0	0	0	0	0	0	0
185	208	1215	C	1	6	8	1	0	1	0	0	1	0	0	0	0	0	0	0	0	0	0	0
186	208	1295	C	1	5	8	1	0	1	0	0	1	0	2	0	0	0	0	0	1	0	0	0
187	176	850	C	0	3	7	1	0	0	1	0	1	0	8	0	0	0	1	0	1	1	0	0
188	203	1096	V	0	4	5	1	1	0	1	0	1	0	5	0	0	0	1	1	0	0	0	0
189	218	1160	C	0	8	9	1	0	1	0	1	0	0	0	0	0	0	0	0	0	0	0	0
190	205	1260	V	0	2	7	0	0	0	1	0	0	0	2	0	0	0	0	0	0	0	0	0
191	190	530	C	0	1	5	1	0	0	0	1	1	1	77	1	1	0	0	1	1	1	0	0
192	185	828	C	0	1	4	1	1	0	1	0	1	1	41	1	1	0	0	0	0	0	0	0
193	180	795	C	1	4	7	0	1	0	1	0	1	1	40	0	0	0	1	0	1	0	0	0
194	180	1010	C	1	2	4	0	0	0	1	0	1	1	43	1	1	0	0	0	1	1	0	0
195	180	830	C	1	4	7	0	0	0	1	0	1	1	84	1	1	0	1	0	1	1	0	0
196	192	430	C	0	3	7	1	0	1	0	1	1	1	63	0	0	0	0	0	0	0	0	1	Acinetobacter baumannii
197	213	1340	C	0	1	5	1	1	0	1	0	1	0	0	0	0	0	0	0	0	0	0	0
198	198	1430	C	0	5	10	1	0	0	1	0	1	0	2	0	0	0	0	0	1	0	0	0
199	200	790	C	0	4	8	1	0	1	0	0	1	1	28	1	1	0	1	0	1	0	0	0
200	200	1280	C	1	5	7	1	1	0	0	0	0	0	0	0	0	0	0	0	0	0	0	0
201	200	1130	C	1	6	7	1	1	0	1	0	0	0	0	0	0	0	0	0	0	0	0	0
202	197	1160	V	0	4	2	1	1	0	1	0	1	1	13	0	0	0	0	0	1	0	0	0
203	174	830	V	0	5	7	1	0	0	0	0	1	1	34	0	0	0	1	0	1	1	0	0
204	187	1160	C	0	2	3	1	0	0	1	0	1	1	16	0	0	0	1	0	1	0	0	0
205	196	1110	V	0	6	7	1	1	0	1	0	0	0	2	0	0	0	0	0	0	0	0	0
206	162	540	V	1	4	5	0	0	0	0	0	1	1	44	0	0	0	1	0	0	0	0	0
207	198	1100	V	0	6	6	1	1	0	1	0	0	0	0	0	0	0	0	0	0	0	0	0
208	209	1390	C	1	8	9	1	0	0	0	0	0	0	0	0	0	0	0	0	0	1	0	0
209	209	1440	C	1	5	6	1	0	0	0	0	0	0	0	0	0	0	0	0	0	0	0	0
210	173	760	C	0	1	5	1	1	0	0	0	1	1	28	1	1	0	0	0	1	1	0	0
211	219	1440	C	0	5	7	1	0	0	1	0	0	0	0	0	0	0	0	0	0	0	0	0
212	204	1490	V	0	5	7	1	1	0	1	0	0	0	0	0	0	0	0	0	0	1	0	1	CNS
213	220	1210	V	0	6	6	1	0	0	0	0	1	1	4	0	0	0	0	1	1	0	0	0
214	202	1290	C	0	3	1	1	0	0	0	0	1	0	2	0	0	1	0	1	0	0	0	0
215	206	960	V	0	1	3	0	0	0	0	0	1	0	2	0	0	0	0	0	0	0	0	0
216	203	1420	V	0	8	9	1	1	0	1	0	0	0	0	0	0	0	0	0	0	0	0	0
217	190	870	V	1	6	8	1	1	0	0	0	1	1	0	0	0	0	0	0	0	0	0	0
218	170	750	V	0	2	7	1	1	0	1	0	1	1	79	1	1	0	1	0	1	0	0	0
219	177	770	V	0	5	7	1	1	0	1	0	1	1	25	0	0	0	1	0	0	0	0	0
220	190	759	V	1	6	8	1	1	0	0	0	1	1	20	0	0	0	0	0	1	1	0	0
221	178	710	C	0	2	5	1	1	0	1	0	1	1	315	1	1	0	0	0	1	0	0	1	Serratia
222	195	1100	C	0	5	6	1	0	0	0	0	1	0	1	0	0	0	0	0	1	0	0	0
223	213	1400	C	0	5	7	0	0	0	1	0	0	0	2	0	0	0	0	0	0	0	0	0
224	166	690	V	0	2	3	0	1	0	1	0	1	1	56	1	1	1	0	1	1	1	0	0
225	173	680	V	0	1	3	1	1	1	1	0	1	1	376	1	1	0	1	0	1	1	0	0
226	197	890	C	1	1	3	1	0	0	0	0	1	1	16	0	0	0	0	0	1	0	0	0
227	197	1120	V	0	1	6	1	1	0	1	0	1	0	1	0	0	0	0	0	0	1	0	0
228	202	1370	V	0	4	3	1	0	0	1	0	1	0	2	1	1	1	0	1	0	0	0	0
229	174	860	V	0	1	2	0	0	0	1	0	1	1	48	0	0	0	1	0	1	1	0	0
230	217	720	C	0	4	6	1	0	0	1	1	0	0	3	0	0	1	0	1	0	0	0	0
231	212	1370	V	0	6	8	1	1	0	1	0	0	0	3	0	0	0	0	1	0	0	0	0
232	210	920	C	0	5	6	1	0	1	0	1	1	1	7	0	0	0	0	0	1	0	0	0
233	207	1290	C	0	4	7	1	0	1	0	0	1	0	3	0	0	0	0	0	0	0	0	0
234	217	830	C	1	5	7	1	0	0	0	1	0	0	0	0	0	0	0	0	0	1	0	0
235	183	980	C	0	3	3	0	0	0	0	0	1	1	41	0	0	0	0	0	1	1	0	0
236	177	870	C	0	5	7	1	0	1	0	0	1	1	22	0	0	0	0	0	0	0	0	0
237	189	820	V	0	1	4	0	0	0	1	1	1	1	25	0	0	0	0	0	1	1	0	0
238	183	890	C	1	6	8	1	1	0	1	0	1	0	2	0	0	1	0	0	1	1	0	0
239	205	1320	C	0	6	8	0	1	0	1	0	1	0	1	0	0	0	0	1	0	0	0	0
240	168	650	C	0	3	7	0	0	0	1	0	1	1	56	1	1	0	1	0	1	1	0	0
241	191	460	C	0	1	4	1	0	1	0	0	1	1	112	0	0	1	0	0	1	0	0	0
242	199	550	V	0	3	7	1	0	1	0	1	1	1	35	0	0	1	0	0	1	0	0	1
243	189	810	C	0	4	6	1	1	0	0	0	1	1	30	0	0	1	1	1	0	1	0	0
244	178	920	C	0	4	7	1	0	0	0	0	1	1	26	0	0	0	1	0	1	0	0	0
245	206	940	C	0	5	7	1	0	1	0	1	0	0	0	0	0	0	0	0	0	0	0	0
246	204	890	C	1	1	4	1	0	1	0	1	1	1	8	0	0	0	0	0	0	0	0	0
247	207	1420	C	0	3	6	1	0	0	0	0	1	1	2	0	0	0	0	0	0	0	0	0
248	204	1390	C	1	2	4	1	0	1	0	0	1	0	8	0	0	0	0	0	0	0	0	0
249	202	1180	V	0	4	8	1	1	0	0	0	0	0	0	0	0	0	0	0	0	0	0	0
250	209	650	C	1	5	6	1	0	0	0	1	1	0	2	0	0	0	0	0	0	0	0	0
251	209	1390	C	1	6	7	1	0	0	0	0	1	0	0	0	0	0	0	0	0	0	0	0
252	175	490	C	0	3	6	1	0	1	0	1	1	1	64	0	0	0	1	0	1	1	0	0
253	202	1350	V	0	6	7	1	0	0	0	0	1	0	8	0	0	0	0	0	1	0	0	0
254	190	1000	C	0	0	4	0	1	0	1	0	1	0	7	0	0	1	1	0	0	0	0	0
255	177	800	C	0	2	5	1	1	0	1	0	1	1	21	1	1	0	0	0	1	0	0	0
256	209	740	C	0	2	7	1	0	0	1	1	1	0	2	0	0	0	0	0	0	0	0	0
257	186	980	C	1	0	3	1	1	0	1	0	1	1	6	0	0	0	0	0	1	0	0	0
258	186	1010	C	1	0	3	1	1	0	0	0	1	0	13	0	0	0	1	0	1	0	0	0
259	223	970	C	0	7	9	0	0	0	0	1	0	0	0	0	0	0	0	0	0	0	0	0
260	179	730	C	0	4	6	1	1	0	1	0	1	1	50	1	1	2	1	0	1	1	0	0
261	207	1490	V	0	6	7	1	1	0	1	0	0	0	0	0	0	0	0	0	0	0	0	0
262	182	920	V	0	5	6	1	1	0	1	0	1	1	53	1	1	0	1	1	0	0	1	0
263	180	640	C	1	4	6	1	1	0	1	0	1	1	52	1	1	0	0	0	1	1	0	0
264	180	703	C	1	4	6	1	1	0	1	0	1	1	18	0	0	0	0	0	1	1	0	0
265	187	1100	C	0	4	6	1	0	0	1	0	1	0	3	0	0	0	1	0	1	0	0	0
266	192	1210	C	0	5	7	1	1	0	1	0	1	1	1	0	0	0	0	0	0	0	0	0
267	200	1310	V	0	7	8	1	0	1	0	0	1	0	19	1	1	0	1	0	0	0	0	1
268	208	1420	V	0	4	6	0	0	0	1	0	1	0	2	0	0	0	0	0	0	0	0	0
269	178	420	C	0	2	3	1	0	0	0	1	1	1	9	0	0	0	0	0	1	1	0	0
270	201	1140	V	0	4	6	1	0	0	1	0	0	1	0	0	0	0	0	0	1	0	0	0
271	211	1080	C	0	3	5	1	0	1	0	0	1	0	0	0	0	0	0	0	0	0	0	0
272	195	1100	V	1	6	8	1	1	0	1	0	1	0	1	0	0	0	0	0	0	0	0	0
273	195	1240	V	1	3	4	1	1	0	1	0	1	1	13	0	0	0	1	0	1	0	0	0
274	177	700	C	0	4	6	1	1	0	1	0	1	1	15	1	1	0	0	0	1	0	0	0
275	203	1270	C	1	5	5	1	0	0	0	0	1	0	1	0	0	0	0	0	0	0	0	0
276	203	1200	C	1	6	8	1	0	0	0	0	1	0	1	0	0	0	0	0	1	0	0	0
277	206	1380	C	0	5	6	1	0	1	0	0	1	0	0	0	0	0	0	0	0	0	0	0
278	191	960	C	0	5	6	1	1	0	1	0	1	1	0	1	1	0	0	0	0	0	0	0
279	195	1110	C	1	6	7	1	0	0	0	0	1	1	0	0	0	0	0	0	0	0	0	0
280	195	1090	C	1	6	7	1	0	0	0	0	1	0	0	0	0	0	0	0	0	0	0	0
281	184	700	C	1	2	4	1	0	0	1	0	1	1	15	1	1	0	0	0	0	0	0	0
282	216	1330	C	0	5	6	1	0	1	0	0	0	0	0	0	0	0	0	0	0	0	0	0
283	184	780	C	0	3	2	1	0	1	0	0	1	1	6	0	0	0	1	0	1	0	0	0
284	181	870	V	1	4	5	1	1	0	1	0	1	1	0	0	0	0	0	0	0	0	0	0
285	181	1010	V	1	4	5	1	1	0	1	0	1	1	6	0	0	0	1	0	1	1	0	0
286	208	1280	C	1	6	9	1	1	0	1	0	1	0	0	0	0	0	0	0	0	0	0	0
287	208	1310	C	1	7	9	1	1	0	1	0	1	0	0	0	0	0	0	0	0	0	0	0
288	172	880	C	1	3	7	1	0	0	1	0	1	1	64	0	0	0	1	0	0	0	0	0
289	210	1350	C	1	7	8	1	0	1	0	0	1	0	0	0	0	0	0	0	0	0	0	0
290	210	1360	C	1	7	8	1	0	1	0	0	1	0	0	0	0	0	0	0	1	0	1	0
291	195	1100	C	0	4	6	1	1	0	1	0	1	0	0	0	0	0	0	0	0	0	0	0
292	199	1230	V	0	6	8	1	0	0	1	0	0	1	0	1	1	0	0	0	0	0	0	0
293	213	1160	C	1	6	9	1	1	0	0	0	0	0	0	0	0	0	0	0	0	0	0	0
294	213	1320	C	1	5	7	1	1	0	0	0	0	0	0	0	0	0	0	0	0	0	0	0
295	213	1200	C	1	6	8	1	1	0	0	0	0	0	0	0	0	0	0	0	0	0	0	0
296	204	1380	C	0	6	7	1	1	0	1	0	0	0	0	0	0	0	0	0	0	0	0	0
297	213	1250	V	0	6	8	1	1	0	0	0	0	0	0	0	0	0	0	0	1	0	0	0
298	193	832	C	0	3	5	1	0	0	0	0	1	1	17	0	0	0	0	0	1	0	0	0
299	182	690	C	0	3	4	1	1	1	0	0	1	1	3	0	0	0	0	0	1	1	0	0
300	178	530	C	0	5	7	1	0	1	0	1	1	0	1	0	0	0	0	0	0	1	0	0
301	201	1360	C	1	4	7	1	0	0	1	0	0	0	2	0	0	0	1	1	0	0	0	0
302	201	1230	C	1	2	3	1	0	0	1	0	1	0	1	0	0	0	1	0	0	0	0	0
303	168	620	C	0	1	1	1	0	0	1	0	1	0	30	0	0	0	0	0	1	1	0	1
304	223	1260	C	0	6	8	1	0	1	0	0	0	0	0	0	0	0	0	0	0	0	0	0
													123
